# Supplementary material for: Intracellular Protein Binding of Zr-89 Oxine Cell Labeling for PET Cell Tracking Studies
Source: Pharmaceutics. 2025 Apr 15;17(4):518. doi: 10.3390/pharmaceutics17040518 (PMC12030610; doi:10.3390/pharmaceutics17040518)
Supplement: Supplementary file 1 [file pharmaceutics-17-00518-s001.zip]

Archive with 1 entries (1 files):
- pharmaceutics-3546557-supplementary.pdf
